# Supplementary material for: Effects of Supplementing Rumen-Protected Methionine and Lysine on Milk Performance and Oxidative Status of Dairy Ewes
Source: Antioxidants (Basel). 2021 Apr 23;10(5):654. doi: 10.3390/antiox10050654 (PMC8147003; doi:10.3390/antiox10050654)
Supplement: Supplementary file 1 [file antioxidants-10-00654-s001.zip]

Archive with 1 entries (1 files):
- antioxidants-1158781-supplementary.pdf
